# Supplementary material for: Understanding text-based persuasion and support tactics of concerned significant others
Source: PeerJ. 2015 Aug 18;3:e1151. doi: 10.7717/peerj.1151 (PMC4548473; doi:10.7717/peerj.1151)
Supplement: Supplemental Information 1 — POI = TSO [file peerj-03-1151-s001.csv]

RespondentID	Consent	POI	POI_other	POI_Goal	InclExcl	HOGoalCode	SubGoalCode	TONEMeetGoal_Final	COMPASSMeetGoal_Final	SOCIALMeetGoal_Final	GAINLOSSMeetGoal_Final	SSTYPE2_MeetGoal	HelpMeetGoal	TONENotMeetingGoal_Final	COMPASSNotMeetingGoal_Final	SOCIALNotMeetGoal_Final	GAINLOSSNotMeetGoal_Final	SSTYPE2_NotMeet	NotMeetingGoal	TONEGivenUpGoal_Final	COMPASSGivenUpGoal_Final	SOCIALGivenUpGoal_Final	GAINLOSSGivenUpGoal_Final	SSTYPE2_GivenUp	GivenUpGoal	POI_CSOcontact	POI_CSOrelationship	CSOGoalSuccess	POImotivation	React_grateful	React_excited	React_noreact	React_detached	React_embarrassed	React_annoyed	React_anxious	React_hurt	React_angry	React_other	TakeAdvice	GoalConsequences	CSO_Frustration	CSO_Age	CSO_Sex	CSO_Race	CSO_OtherRace	CSO_Ethnicity	filter_$
3173637957	1	4		Mental health support and taking medication.	1	1	18	3	0	0	0	4	Please take your pills and get your life together.	2	0	0	0	4	Think about how important it is to not spend your life in a mental hospital.	2	0	1	1	3	People won't be around to take care of you forever.	3	7	9	8	0	0	0	1	1	1	0	1	1		7	9	9	5	2	5		2	1
3173644689	1	2		exercise more	1	1	12	1	0	1	0	3	I hear you got a beach bike. Have fun - take a ride for me too!!!	2	0	1	1	3	Don't tell me your letting that beach bike go to waste - send it up here	1	0	0	0	1	Hope you do not give up riding the beach bike - you were having so much fun with it	5	10	9	5	1	0	0	0	0	0	0	0	0		7	10	1	7	2	5		2	1
3173705928	1	2		stop drinking alcohol	1	1	17	3	0	0	1	4	You are hurting yourself. You are slowly dying.	2	0	1	1	4	You will never be able to see your grand kids if you don't stop this behavior.	3	0	0	1	6	If you give up, you will never be healthy again and will die a painful death.	1	8	10	3	0	0	0	1	0	1	0	0	0		1	7	9	3	1	5		2	1
3173711807	1	1		To quit smoking.	1	1	14	1	1	1	2	1	I love you and want to have you around for a long time. Please quit for both of us.	1	1	1	0	2	I have faith in you, and I totally support you. I know you can do this.	2	1	1	0	3	Don't give up yet. I know it's tough, but you can do it. I'm here for you.	1	9	1	5	1	0	0	0	0	0	0	0	0		4	8	4	5	2	5		2	1
3173716051	1	2		To eat better and stay healthy	1	1	99	1	0	0	2	4	Diabetes is something that exists, but you're desire to help your health is forever.	2	0	0	0	4	Perseverance stems from giving all your best efforts not giving up.	1	1	0	2	2	We all give up now and then. But you still can get back on that horse soon and change things for yourself.	4	5	5	7	0	0	0	0	1	0	1	0	0		6	6	5	5	1	5		1	1
3173716341	1	2		Get healthy	1	1	99	1	1	0	2	2	I hope all is well. Keep going with your diet you look great!						I wouldn't send her one.						nothing.	1	6	5	6	0	1	0	0	0	0	0	0	0		6	6	6	4	1	5		2	1
3173717355	1	5		My brother needs to stop being addicted to alcohol	1	1	17	3	0	1	1	6	I'd tell him to straighten up his life because we're all sick of his crap, and soon we're going to cut him off if he doesn't change.	3	0	1	1	4	I would say he is coming dangerously close to getting cut off as I warned him previously.	3	0	1	1	6	So long and good luck. Don't come crawling back.	2	6	0	2	0	0	0	1	0	0	0	0	0		3	9	9	4		5		2	1
3173719168	1	10		I want this person to stop using dangerous drugs.	1	1	19	1	1	1	0	2	I care a lot about you and I know you can do this!	2	1	1	0	1	I care a lot about you. I've seen yourself change a lot over the past few years, and I think it's due to drug abuse. I want you to get better, but I know you have to make a change, not me.	1	1	1	0	3	When you are ready to make a change, know that I am here for you.	2	8	0	4	1	0	0	0	1	0	0	0	0		7	9	7	4	1	5		2	1
3173719447	1	3		To completely quit smoking.	1	1	14	1	1	1	0	2	You can do it and I'm here for you.	2	0	1	0	3	Let's hang out and get a drink with mom.	1	1	1	0	2	Start again tomorrow; you can do it. I'm around if you want to hang otu.	3	6	9	4	1	1	0	0	0	0	0	0	0		7	8	5	4	1	2		2	1
3173720451	1	2		Stop drinking.	1	1	17	2	0	0	0	1	Please stop drinking.	3	0	1	0		I'm not happy about this.	2	0	1	1	3	You'll lose out on your granddaughter's life.	7	1	10	1	0	0	1	0	0	1	0	0	0		1	10	10	5	2	5		2	1
3173721720	1	2		Lose weight	1	1	11	1	0	0	0	2	She's done it before, she can do it again	2	0	0	2	4	Think of how much better you felt a year ago after losing all that weight	2	0	0	2	4	Think of how much better you felt a year ago after losing all that weight	2	10	0	6	0	0	0	0	1	1	0	1	0		6	4	4	3	1	5		2	1
3173723470	1	1		To gain weight and become healthier.	1	1	13	1	1	0	2	2	I believe that they have the abilities and skills to successfully come to a healthy weight and also make time for their own personal health instead of sacrificing it for others.	1	1	1	2	1	You deserve to focus on yourself and your basic needs and it will help towards your overall happiness. I care about you and want you to be healthy above all else.	2	0	1	1	3	You need to focus on this because you are endangering your health and it will have bad consequences down the line if you don't. Your dedication to work is admirable but your health should come first for me and your family.	1	9	0	6	1	0	0	0	1	0	1	0	0		9	8	7	3	2	5		2	1
3173726395	1	1		Cut of on ice cream	1	1	13	1	1	1	0	2	Please, think about your health and look at your belly. I believe in you. You can do it!	1	0	0	0	2	You can do it. Keep trying!	1	1	1	0	2	It's OK. Just know that I believe in you. I know you can do it. You should keep trying.	1	8	8	6	0	0	0	0	1	0	0	0	0		5	4	4	3	2	5		2	1
3173727631	1	3		I want them to quit smoking	1	1	14	1	1	1	0	3	I support you in helping achieve this goal and hope you are able to achieve it.	2	0	1	2	4	It is important for you to watch your health so you can live long enough to meet my children.	3	0	1	1	6	You have always been someone I looked up to and never wanted to disappoint, and now that I've grown up, you're the one who's disappointed me.	1	9	6	6	1	0	0	0	0	0	0	0	0		7	10	7	3	1	2		2	1
3173728530	1	10		I think this person needs to go on a diet and hit the gym in order to become healthy and in shape.	1	1	99	1	1	1	0	1	Im worried about you, please consider getting yourself healthier	1	1	1	0	2	Hey, I know you can do it, I know it's hard but keep trying.	1	0	0	0	2	Don't give up, you can do this.	3	8	7	8	1	1	0	0	0	0	0	0	0		8	6	5	4	1	5		2	1
3173728983	1	2		To start working out and eating better foods to lose weight.	1	1	99	1	0	1	0	1	I want you to be around for my grandkids. Please start working out!	1	1	1	0	3	I know that it's hard and if you need me to help you, I will do everything that I can	1	1	0	0	4	Don't give up! I know you really want this. Just take it day by day.	4	9	8	7	1	1	0	0	0	0	0	0	0		9	8	7	5	2	5		2	1
3173729367	1	10		Stop smoking cigarettes.	1	1	14	2	0	0	2	4	You will be healthier all around if you quit smoking!!!	2	0	0	0	2	You can do it, have a little will power!	3	0	0	0	6	You are weak willed, have some backbone.	2	9	8	5	0	0	0	0	1	1	0	0	0		6	9	7	4	1	5		2	1
3173732817	1	10		I want this friend to cut down on his drinking. He has a serious problem	1	1	17	2	1	1	1	1	I really care about you, but your drinking makes it difficult for people to want to be around you and help you. It has cost you jobs and living arrangements. It is time for you to get some help	2	0	1	0	3	You had said that you understood why you need to cut back on drinking, but I don't see you doing that. You and the people around you need you to make this commitment.	2	0	1	1	4	I can no longer be around you if you continue to drink. You become very abusive and I can't put myself in that situation anymore.	6	2	1	3	0	0	0	0	0	0	0	0	1		2	9	10	4	2	5		2	1
3173733093	1	10		Cut down smoking	1	1	14	2	0	0	0	4	You smoke too much. You should stop.	2	0	0	1	4	It is killing you. You should stop smoking	2	1	1	0	1	i want you to live a healthy and prosperous life. You are smoking too much and people around you are sad about it. You should try harder and quit.	3	8	8	5	0	0	0	1	0	1	1	0	0		4	10	8	3	1	2		2	1
3173734888	1	3		Eat healthier	1	1	13	2	0	0	2	4	Hi dad, i think that you should eat healthier in order to reduce your weight and improve your health.	2	0	1	0	4	Dad, i heard you werent following your diet. you really need to follow your diet.	2	1	1	0	1	Dad, your diet that was planned for your benefit. Im worried about your weight. Please try and follow your diet. I would like to still have you around.	2	3	7	9	1	0	0	0	0	0	0	0	0		7	4	9	3	1	5		2	1
3173734951	1	5		cutting down on drinking	1	1	17	2	1	1	2	1	I'm really concerned about your health. I don't think you're an alcoholic, but I just wanted to see if you thought it might help your health if you didn't drink as much.	2	0	0	2	1	Have you been feeling any better lately because I know you said before you were going to cut down in order to try to feel better.	1	1	0		2	I think you could still do alright if you try again sometime. If you feel like it, you should give it another try.	4	9	0	8	0	0	1	0	0	0	0	0	0		6	4	2	5	2	5		2	1
3173736169	1	10		I would like this person to drink less.	1	1	17	2	0	0	0	4	I might send a note that says have fun but don't drink so much.	2	1	0	0	2	I know you are trying hard and what you are doing is not easy. Just keep your goal in mind.	2	1	1	0	3	I might send something that says maybe we should look into other options that might help.	2	9	8	8	1	0	0	0	1	0	0	0	0		9	8	3	5	1	5		1	1
3173738314	1	1		Stop smoking	1	1	14	2	0	1	0	3	Do it for me	1	0	0	2	4	It will help your life	2	0	0	2	4	It will help your life	2	9	5	7	1	1	0	0	1	0	0	0	0		6	10	8	2	1	5		2	1
3173740264	1	5		cut down on drinking	1	1	17	2	1	1	0	3	Think about your nephew and please cut down on drinking. He will need you in the future	2	0	0	0	4	Just keep trying. It will not happen over night.		0	0	0	4	please try again and just maybe cut the drinking in half and see if that helps	2	9	8	6	0	0	1	1	0	1	0	0	0		5	8	6	5	1	5		2	1
3173741621	1	1		More exercise and better eating habits	1	1	99	2	0	1	0	3	Please adopt healthier habits - for you and for me	1	1	0	0	2	Please keep trying. You have it in you to do this.	2	0	0	0	4	Don't give up- think of your future!	1	8	9	6	1	0	0	0	1	1	0	0	0		9	7	7	3	2	5		2	1
3173745054	1	3		I would like him to lose weight.	1	1	11	1	0	0	2	2	Hey Dad, it looks like you've lost some weight, keep at it!	1	1	1	2	2	Hey Dad, i know you're working hard to lose weight, keep at it, it'll pay off.	1	0	1	0	2	Hey Dad, you're doing really well, don't give up!	1	8	7	4	0	0	1	0	0	0	0	0	0		5	7	6	4	1	5		2	1
3173745365	1	5		Cut down/quit smoking marijuana	1	1	19	2	0	0	2	4	Things would be so much better if you weren't high all the time.	1	0	0	0	2	You can do it!	2	1	0	0	4	Now wasn't the right time, but maybe in the future	1	8	10	2	0	0	0	0	0	0	0	0	1		1	5	5	3	1	5		2	1
3173748598	1	10		Lose some weight	1	1	11	1	1	0	0	2	You look great!	1	1	0	2	2	You can do it, I know it is hard but the benefits are going to be well worth it.	1	0	0	2	4	You have to think about the future, it will be worth it if you keep pushing.	1	9	7	6	1	1	0	0	1	0	0	0	0		5	4	2	3	1	5		2	1
3173750721	1	5		I want this person to lose weight and get back in shape.	1	1	99	1	0	0	2	2	Remember how active you were? You can jump right back into it.	1	1	0	0	2	Don't give up, I know you're doubting yourself.	2	0	1	0	2	If I can do it so can you.	1	10	10	6	1	0	0	0	0	1	0	0	0		8	10	10	3	1	5		1	1
3173756244	1	10		Losing weight	1	1	11	1	1	0	0	2	I know you have the determination to do this. You're making great progress.	2	0	0	2	4	Losing weight will make everything better for you. All aspects of life, trust me.	1	1	1	2	2	I wish you hadn't given up. You are a strong person and I know if you put effort, you will get results.	3	9	0	5	1	1	1	0	0	0	0	0	0		6	7	8	5	1	2		2	1
3173756991	1	3		stop smoking	1	1	14	1	1	1	1	1	Please stop smoking dad. I love you and don't want to see anything bad happen to you.	3	0	0	0	6	Get your shit together!	1	1	1	0	3	Come on dad, we can quit together	1	8	5	7	1	1	1	0	0	0	0	0	0		8	9	7	4	1	5		2	1
3173763443	1	5		Cutting down on substance abuse	1	1	99	2	0	0	0	4	Please control yourself	1	1	1	0	1	You can do it pooka	2	0	0	2	1	Michael you have to do this in order to get your life together	2	5	2	2	0	0	0	0	0	1	1	1	1		5	3	8	3	1	5		2	1
3173765418	1	5		Lose weight.	1	1	11	3	0	0	0	4	Lose weight because you are too big and it isn't healthy.	3	0	1	1	4	Do you want to end up like our father? (he died from heart disease)	2	0	1	0	2	I lost weight and got healthy and so can you.	1	7	8	3	0	0	0	0	1	1	0	0	0		6	7	9	4	1	5		2	1
3173766102	1	2		to stop smoking,	1	1	14	1	1	1	2	1	I love you and you need to quit smoking so you can breath better.	1	1	1	0	2	I know you can do it!	1	0	0	0	4	Don't give up , keep trying!	1	8	3	3	1	0	0	0	0	0	0	0	0		2	9	8	4	2	5		2	1
3173767708	1	4		stopping smoking	1	1	14	1	1	1	0	1	your family loves and needs you. please stop smoking.	1	1	0	0	4	please try harder to quit. I know it's difficult, but it's so important.	2	1	1	0	3	is there anything i can do to help you quit?	3	8	10	6	1	0	0	0	0	0	0	0	0		3	10	10	8	2	5		2	1
3173771989	1	2		To reduce her stress and improve her health	1	1	99	1	1	1	0	3	Stay calm and know that I'm here for you	1	1	0	0	4	Take a deep breath and relax. We will get through today as sure as we go through yesterday.	1	1	0	0	4	The sun will rise tomorrow. Take some time out for yourself and recoup.	2	9	8	6	1	0	0	0	0	0	0	0	0		9	8	4	3	1	5		2	1
3173772056	1	10		quit drinking so much	1	1	17	2	0	1	0	5	did you try that green tea i sent you?	3	0	0	1	4	one of these days you are going to hurt yourself drinking that much	1	0	0	0	4	dont give up! just try to reduce it a few drinks a day.	3	9	7	7	1	0	1	0	0	0	0	0	0	would act like he was going to do it, but probably really just ignore me	5	7	3	5	1	5		2	1
3173773557	1	1		I would like that person to reduce weight because of her own self image; she wants to be petite and cute	1	1	11	2	0	0	0	4	I would tell them straightforwardly to run on a treadmill for an hour and a half a day.	3	0	0	0	6	I would call them a fatass and that they were not losing weight due to their bad eating habits and etc.	3	0	0	1	6	I would use insults (playfully) and tell them that you will never look cute like you wanted to.	4	8	3	3	1	1	0	0	0	0	0	0	0		7	1	1	3	1	2		2	1
3173775250	1	10		I would hope that he would pay more attention to his health and either lose weight or exercise more.	1	1	99	1	1	1	0	3	I know it can be difficult to do, but you have plenty of people willing to give you support in achieving this goal.	1	1	0	0	4	Everyone has times when they fall short of what they want to do, but just forget about it and move on, tomorrow's a new day, and strive to get back on track then.	1	1	1	2	2	Don't give up. Anything worth doing is sometimes going to be hard. I'm very confident you can do this. Keep at it for a little while longer, and I'll bet that next week you'll do well.	2	8	7	8	1	1	0	0	0	0	0	0	0		8	4	2	7	1	5		2	1
3173776811	1	4		I would like for her to stop partying so much.	1	1	99	2	1	1	1	1	Alix, I care about you and I worry that you aren't focusing on work enough. Parties are good every now and then but they also can be detrimental to you. I hope you'll take my worries under consideration.	2	0	0	2	4	Please stop partying so much. You're only hurting yourself.	1	1	0	2	2	You can do it! Think about how much clearer your mind is and how much better your body feels when you don't party as much. You can get back on track, I know it!	1	8	8	6	0	0	0	0	1	1	0	1	1		3	7	8	4	2	5		2	1
3173778740	1	2		Quit smoking.	1	1	14	1	1	1	0	2	If I can quit drinking, you can quit smoking.	1	1	1	0	1	I support you, even if you fail. You've always done the same for me.	1	1	0	2	2	There aren't any rules. You smoked fewer cigarettes in the time you tried to quit, so that's good.	1	9	7	3	1	0	0	0	1	0	0	0	0		6	8	8	3	1	5		2	1
3173778778	1	5		to stop drinking	1	1	17	1	0	0	2	4	mike its for your own health,you can keep yourself busy like working out and it benefits your health. Your liver will thank you	2	0	1	0	3	Call mom because i noticed you haven't met your goal yet,contact your counselor, maybe get in rehab?	1	1	1	0	2	Dont surrende yor thats what the devil wants,i know you can do it i believe in you	3	10	7	8	1	0	0	0	0	0	0	0	0		8	9	6	3	1	0	hispanic	1	1
3173779958	1	4		Lose weight	1	1	11	2	0	0	2	4	If she's going to live longer she needs to lose some weight	3	0	0	1	4	The longer this carries on, the sooner her death could happen	3	0	0	1	4	It's your life, I know, but your weight is literally killing you.	7	4	2	1	0	0	1	0	0	1	0	1	1		4	8	9	5	1	5		2	1
3173786019	1	1		Lose weight	1	1	11	2	0	0	0	4	Need to stop eating junk food so late at night especially.	1	0	0	0	4	Don't give up, don't ever give up!	2	0	0	1	4	There's definitely no way you are going to improve if you quit!	1	9	8	5	0	0	0	0	0	1	0	1	1		2	3	8	5	1	5		2	1
3173786526	1	2		I think she needs to lose weight. She's obese and in danger of running into health problems the older she gets.	1	1	11	1	0	0	2	4	If you start dieting today, you could be over 50 lbs lighter next year.	1	1	1	1	1	We only get one chance in life, and I don't want to lose you before your time has come.	1	1	1	1	3	You're stronger than this. If you can't do it for yourself, do it for your family. We all love you and would miss you if we lost you.	1	9	9	6	1	0	1	0	0	0	0	0	0		3	9	6	4	1	5		2	1
3173788720	1	1		Exercise more often	1	1	12	1	0	1	0	3	Let work out together this week.	1	1	1	0	5	Let me take care of the kids so you can have more time to work out.	1	0	1	0	3	How can I help you to stay fit and keep exercising.	1	9	9	4	1	0	0	0	0	0	0	0	0		8	7	4	5	1	5		2	1
3173789136	1	1		I want him to stop drinking.	1	1	17	2	0	1	0	4	I think you spend too many of your days off drinking, you should spend it a different way	1	1	1	0	2	I know you can do it, I have faith in you~	1	1	0	0	2	Don't let this set back deter you. You can continue again!	1	8	5	3	0	0	0	0	0	1	0	0	0		2	4	9	4	2	5		2	1
3173802794	1	1		Quit smoking	1	1	14	2	0	0	0	4	Saving money is better than wasting money!	1	0	0	2	4	The harder you try, the more money you'll have!	3	0	0	1	4	So you'd rather just throw the money away, huh? Come on, give it another shot.	1	8	0	9	1	0	0	0	1	0	0	0	0		6	6	6	5	1	5		2	1
3173803592	1	5		Quit smoking	1	1	14	2	1	1	2	1	You would feel a lot better if you could quit smoking. I do not want you to have so many medical problems. I think many problems would be resolved if you could please quit.	2	1	1	1	3	Please quit smoking before it's too late. You are already diabetic, have acid reflux, COPD, if things get worse you are going to lose your life and I care about you, I want you to live and want you to give your kids a good example.	2	0	1	1	4	Seek professional help because you can't handle this by yourself and this is a matter of life or death. I know you do not want to end up in a nursing home but you are buying a ticket to a nursing home if you keep smoking.	1	8	10	10	1	0	0	0	0	0	0	0	0		6	10	10	7	2	5		2	1
3173806859	1	10		Exercise more	1	1	12	1	1	0	2	2	Just work steady and I know you can make your goal.	1	0	0	0	2	Get to the gym bro! You can do it!	1	0	0	2	2	Don't quit you're almost there!	4	7	3	5	1	1	0	0	0	0	0	0	0		8	7	5	6	1	3		2	1
3173811413	1	1		I want him to quit smoking	1	1	14	3	1	1	1	1	Honey, I love you but your smoking is damaging your health and I can't be here to see it kill you.	2	1	1	1	3	You need to consider what you are doing to us that love and care for you. You are pushing us away.	3	0	1	1	6	I'm not going to be here to see you die. You chose this, so don't blame anyone except for yourself.	1	9	8	9	1	1	0	0	0	0	0	0	0		7	2	1	2	2	5		2	1
3173629719	1	1		I would like him to stop swearing so much.	1	2	22	2	0	1	0	4	I really think you should stop swearing so much. It's not a good example for the kids and it just sounds awful to anyone around!	2	0	1	0	3	I noticed that you really haven't cut down on your swearing. Is there anything I can do to help?	2	0	0	0	4	I see that you have given up on not swearing as much. Maybe you could start over and just try cutting down a little at a time?	1	9	8	1	0	0	0	0	0	1	0	0	0		3	2	6	5	2	5		2	1
3173632545	1	4		Getting her life together (out of debt, raise child alone, manage addicted father of her child)	1	2	99	1	1	1	0	3	I'm here for you and I have lots of advice!	2	0	0	0	4	Step back and take a look at how things are going.	3	0	0	0	6	Well I guess you think you know better.	3	6	7	1	0	0	0	1	0	1	0	1	1		2	7	7	4	2	5		2	1
3173639654	1	2		Save more money	1	2	23	2	0	0	0	4	You won't find a job this well paying again and this won't last forever	1	0	0	2	4	Keep it up. Just think about how much money you've put away already!	2	0	0	1	4	You won't have enough money to retire on if you don't save more.	1	9	8	2	0	1	0	0	1	0	0	0	0		6	8	10	4	1	5		2	1
3173669345	1	5		Get over his hateful anger and make up with his grown kids.	1	2	22					6	Oh, there is nothing anyone has said that has helped him.						That hasn't worked, either.	3	0	1	1	3	GET counseling, brother. You are driving the entire family away!	7	1	0	1	0	0	0	0	0	0	0	0	1		1	10	10	7	2	5		2	1
3173673757	1	1		find a career she enjoys	1	2	21	2	0	0	0	2	keep working hard	1	1	0	0	2	you can do it, believe	1	1	0	0	2	you are too good to give up	1	8	6	6	1	0	0	0	0	0	0	0	0		7	4	4	3	1	5		2	1
3173681211	1	10		I want her to finish her Ph.D. dissertation.	1	2	24	1	1	0	0	2	Congratulations on getting so far, I know you will finish!	1	1	1	0	3	You're a star, but let me know if there's anything I can do to help.	1	1	1	0	1	Nothing is forever, maybe you'll come back to it. If not, I'm still proud of you.	3	8	6	7	1	0	0	0	0	0	0	0	0		6	7	7	5	1	5		2	1
3173694680	1	1		To focus more time on her business	1	2	21	1	1	0	0	4	Don`t focus on what you can`t do, only focus on what you can do.	1	0	0	2	4	Keep going. It will pay off in the end.	2	0	0	0	4	Get back in the saddle and try again.	1	10	10	10	1	1	0	0	0	0	0	0	0		10	5	5	5	1	5		2	1
3173715712	1	10		To become more career oriented.	1	2	21	1	1	1	0	5	I thought you might enjoy looking at this career planner website.	1	0	0	0	4	Don't give up!	1	1	0	0	2	It's alright, there's always next time. At least you tried.	2	8	4	3	1	0	0	0	0	0	0	0	0		5	6	2	3	1	5		2	1
3173716750	1	10		Stop acting goofy all the time. Calm down some and grow up.	1	2	22	3	0	0	0	6	Time for some changes. Let's grow up!	3	0	0	0	6	Get your stuff together fool!	3	0	0	0	6	You quitter! What's the matter with you? You know you are better than this!	3	7	8	2	0	0	0	0	1	0	1	1	1		6	7	10	4	1	5		2	1
3173722520	1	5		I want this person to find direction in their life and start moving forward.	1	2	99	3	0	0	0	4	You need to figure out what you want to do with your life. Time is ticking.	3	0	0	0	6	What's wrong with you?	3	0	1	0	6	Are you not understanding what I'm saying? Go back to school and finish your degree!	1	9	10	2	0	0	1	1	0	1	0	0	0		2	10	10	4	2	3		2	1
3173724152	1	7	Cousin	Become more independent and free-thinking.	1	2	99	1	1	0	0	2	As long as you do your best, that is all that matters.	2	0	0	2	4	Keep trying. Slow and steady wins the race.	2	1	0	0	4	It is okay to fail, but not okay to fail to try. If this is important to you, don't give up.	1	3	4	7	0	0	0	1	0	0	0	0	0		7	7	3	2	1	2		2	1
3173725432	1	1		Get a new job	1	2	21	2	0	0	0	4	Look for listings	1	1	1	0	2	We believe in you	2	0	0	0	4	Don't give up	1	10	10	10	1	1	0	0	0	0	0	0	0		10	5	5	4	1	5		2	1
3173725784	1	1		be famous	1	2	21	2	0	0	0	4	work hard	2	0	0	0	4	pay attention	2	0	0	0	4	work harder	2	2	4	3	1	0	0	0	0	0	0	0	0		3	4	3	3	1	1		2	1
3173727176	1	10		I want this person to be more assertive with our children. She lets them walk all over her and doesn't do anything to discipline them at all.	1	2	22	2	0	1	0	4	You need to stop being our children's friend and start being their Mother. They need that more, and you can be their friend later!	1	1	1	2	3	You can do this! It will make your life and the girls' life much better in the long run!	2	0	1	1	3	Don't give up on your children! Don't give up on their future!	2	7	8	7	0	0	0	0	0	0	0	1	0		7	7	5	5	1	5		2	1
3173730792	1	10		Graduate from college	1	2	24	1	0	0	2	2	I might send them a message saying that they are only a year away from graduating and to keep up the good work.	1	0	1	0	3	I might send them a message saying that they need to stay focused and I can offer them help if they need it.	2	0	0	0	4	I might send them a message to persuade them to give it another go.	1	10	10	10	1	0	0	0	0	0	0	0	0		10	3	1	4	1	5		2	1
3173731171	1	5		To try and achieve more academically, and ultimately go to college.	1	2	24		1	1	0	1	I would tell him about all the experiences I had in college and how unfortunate it would be to miss out on that. Also, I would talk about his goals for later on in his life and how he would need education to achieve them.	1	1	1	2	2	I would encourage him, tell him how I understand things can get tough when you're juggling work, life, and school, but to hang in there, and it would be worth it in the end.	2	0	0	1	4	I would tell him to sleep on it, give it a week or two before he does anything drastic, and really think about how that decision to abandon his education would impact the rest of his life.	3	8	10	6	1	0	0	0	1	0	0	0	0		8	8	8	4	1	5		2	1
3173733875	1	11		I would like her to learn better time management skills so that she would learn to be on time.	1	2	99	3	0	1	0	4	Your poor time management skills have cost me several hours of my life, as well as much discord in your own. Plan ahead for any contingents.	1	1	1		5	Woo Hoo!! You Rock, Red Lobster on me!	3	0	1	1	4	I am finished covering for your poor time management skills, I'm going to log your late time.	2	9	9	6	0	0	0	0	0	0	0	0	0	She would make excuses	5	3	8	8	2	5		2	1
3173736485	1	1		get a good job	1	2	21	2	0	0	0	4	try harder!	2	0	0	0	4	try harder!	2	0	0	0	4	don't give up!	1	7	5	5	0	0	1	0	0	0	0	0	0		5	5	6	7	1	5		2	1
3173743594	1	3		be more motivated in general	1	2	99	2	0	0	0	4	tell them to get up and move around after work, not just sit and watch tv	2	1	1	0	1	tell them they really need to change because we care about him	2	0	0	1	4	that your goals wont improve from quitting	2	4	1	3	0	0	1	1	0	1	0	0	1		6	3	1	3	2	5		2	1
3173744096	1	10		I think my close friend should persevere in her career. She is a teacher who is thinking about quitting but I definitely think she should stick with it.	1	2	21	1	0	0	2	4	Don't give up because sticking with it will pay off in the end. Not only will you have valuable experience, but you'll also be able to further your own education as well.	2	0	0	0	4	It's time to get re-focused because if you do not meet this goal, you'll regret it in the future. I think you'll be able to look back and be pleased that you didn't get up.	1	1	0	0	4	Even though you have given up, it's never too late to get back on your feet. I encourage you to dust yourself off and get back to teaching.	3	8	6	4	0	0	0	0	0	1	0	0	0		4	9	8	4	1	5		2	1
3173748651	1	10		I want him to be able to purchase a house.	1	2	23	2	0	0	0	4	I would tell him to stop spending money on figures.	2	0	1	0	3	I would probably tell him I was looking at a house, too.	2	0	1	1	4	I would ask him if he wanted to live with a roommate for the rest of his life.	2	10	8	7	1	1	0	0	0	0	0	0	0		8	1	1	4	1	5		2	1
3173751808	1	1		Work hard at their job.	1	2	21	1	0	0	0	1	Good luck, bro.	2	0	0	0	4	Keep trying.	2	0	0	0	4	Don't give up. Keep at it.	1	6	6	8	1	0	0	0	0	1	0	0	0		7	5	6	2	1	5		2	1
3173752209	1	10		Passing Physics.	1	2	24	3	0	0	1	4	Hey, if you don't start studying you're going to fail. Again.	2	0	0	1	4	Do you really want to risk not doing the work?	1	0	0	0	2	You've already made it this far, you can't quit now.	2	6	8	3	0	0	1	0	0	1	0	0	0		6	8	6	2	1	5		2	1
3173760484	1	10		Work on her drawing	1	2	99	2	0	0	0	4	You need to stick to it. Make it a part of your schedule.	2	1	0	2	4	Don't get discouraged, it takes a long time. It's hard work but it's worth it.	2	0	0	0	4	I thought your dream was to be artist? Don't give up on your dreams.	1	8	3	6	0	0	1	0	0	0	0	0	0		5	6	7	3	1	5		2	1
3173767796	1	2		make yourself more available to your children.	1	2	22	2	0	1	0	4	Call your children more often	2	0	1	0	3	Is there a reason you won't call your children?	2	0	1	0	3	Why don't you want to be a part of your children's lives?	6	3	2	2	0	0	0	0	0	0	1	1	1		4	6	10	5	2	5		2	1
3173775993	1	3		My father should work to control his anger.	1	2	99	3	0	0	1	4	You're ruining your own life, Dad. Just take a step back and realize this.	3	0	1	1	3	Is this really how you want us to remember you?	3	0	1	1	6	You disappoint me, Dad.	2	6	0	1	0	0	1	0	0	0	0	0	0		2	8	7	2	1	5		2	1
3173782432	1	2		I want my mother to just be the best mother that she could possibly be and to succeed in her career.	1	2	99	1	0	0	0	4	Just keeping being you and always stay focused.	2	0	0	0	4	Do not go the wrong path. Don't give up!!	3	0	0	0	4	God wouldn't want you to give up. Why would you just give up now??	2	10	9	9	1	1	0	0	0	0	0	0	0		9	7	8	2	1	3		2	1
3173788309	1	5		get a job to support his house	1	2	21	2	0	0	0	4	It is not that hard, you can even work online from home.	2	0	1	1	4	Get some money coming in, or you will have to move in with your parents	3	0	1	1	6	Start packing your bags, we can't support you living in that house if you won't try to help	5	3	6	2	0	0	1	1	0	1	0	0	1		4	8	8	7	1	5		2	1
3173808669	1	1		I want him to have a secure, full time job.	1	2	21	2	0	0	0	4	He needs to be more motivated and try harder to find his job.	2	0	0	0	4	He needs to try harder.	2	0	1	1	4	I can't be with someone who isn't working as hard as I am every day.	1	7	9	1	0	0	0	1	0	1	0	0	1		3	7	10	4	2	5		2	1
3173809414	1	4		stop spending	1	2	23	1		0	0	2	you have more than most, beautiful home, you don't need more to make you happy	2	0	0	0	4	find pleasure in other things	2	0	0	1	4	if you don't stop there's way much to lose	1	8	3	5	0	0	1	0	0	1	1	1	0		6	8	10	7	2	5		2	1
3173822816	1	1		I want her to continue to be successful and be strong enough to work through problems.	1	2	99						I consistently give her words of encouragement but it all depends on the situation. Nothing general.. it would seem to generic.	1	1	0	0	2	I would and have told her that I think she is strong and more talented than she realizes and should take a moment to reflect on where she's having issues and move forward.	2	0	0	0	5	I would offer alternatives.	1	9	8	9	1	1	0	0	0	0	0	0	0		7	3	4	6	1	5		2	1
3173829928	1	1		save up enough money to by the new car	1	2	23	1	0	0	0	4	please be careful with your spending and think of your goal every day	2	0	0	2	4	think of how much gas money you will save when you make this investment	2	1	1	0	3	I know it felt very daunting and expensive. Maybe we can both try again soon	1	8	7	8	1	0	0	0	0	0	0	0	0		8	4	7	4	1	5		2	1
3173686406	1	2		Not to let the small things in life or mean people get to them; to worry less about things they can't control	1	3	99	1	1	1	0	4	Don't worry about the people and things that don't matter, your health is more important.	2	0	0	1	4	Think about the toll the stress you have from worrying about what someone has done or said to you does to you, and your health, in the long run.	1	1	0	2	2	Please don't give up, and don't let worries control your life. You deserve to be happy.	1	10	5	5	0	0	0	0	0	1	0	0	0	She would agree and acknowledge that she knows better	5	8	6	5	2	0	East Asian/White	2	1
3173712059	1	7		Be less self-condemning	1	3	31	2	0	0	0	4	ALWAYS believing the whole world hates you isn't true.	1	0	0	2	4	Don't give up. Life gets better.	1	1	1	0	1	I love you regardless.	3	10	6	1	0	0	1	1	1	1	0	0	0		3	7	9	8	1	2		2	1
3173717049	1	3		To lower the amount of stress in his life.	1	3	31	2	0	0	0	4	Try to be happy and to not get angry and stressed everyday.	2	0	1	2	1	I implore you to try, it really will benefit you.	2	1	1	0	1	Please don't give up, do it for yourself and those around you.	1	7	5	5	1	0	1	0	0	1	0	0	0		5	6	6	3	1	5		2	1
3173717159	1	1		Being less uptight and depressed about everything	1	3	31	1	0	0	0	4	You need to learn how to enjoy life. It's too short.	2	0	0	0	4	Don't get discouraged.	1	1	1	0	1	Give up or not, I'm still here for you. Just keep trying.	1	9	4	5	1	0	0	0	0	0	0	0	0		5	7	7	4	1	5		2	1
3173719517	1	2		I want her to be happy and keep enjoying life.	1	3	31	2	0	0	0	4	One day at a time its goes by quicker than you realize	1	1	1	0	3	If you ever need help you know where you can find me	2	0	0	1	4	Never give up you dont want to fall into another runt	3	7	8	6	1	0	0	0	0	0	0	0	0		8	1	2	3	1	5		2	1
3173720778	1	4		To stop being so perfectionistic	1	3	99	1	1	0	0	2	You're fine as you are, you don't need to be any better.	2	0	0	1	4	This is hurting you, you need to calm down	1	1	1	0	3	You can do it. I'll help you.	1	8	7	8	1	1	0	0	0	1	0	0	0		7	8	9	5	2	5		2	1
3173722510	1	2		Stop worrying.	1	3	31	2	0	0	0	4	Focusing on the negative is bad.	2	0	0	0	4	You just have to focus on happy things to be happy.	1	0	0	0	4	Dont worry be happy.	1	9	5	5	0	0	0	1	1	1	0	1	0		5	8	4	2	1	5		2	1
3173729898	1	1		Definitely being more assertive, thanks for the idea ha!	1	3	32	2	0	0	2	4	That they could get more in life if they were more assertive.	2	0	0	0	4	Nicole, come on, assert yourself!	1	0	0	0	2	You can do it, just keep trying.	1	9	6	3	0	0	0	1	0	1	0	0	0		5	7	7	2	1	5		2	1
3173739759	1	2		I want her to be happy.	1	3	31	1	1	0	0	2	Look forward, forget the past, be proud of yourself.	1	1	0	0	2	Still, look forward, don't look back, look at what you've achieved so far. You're awesome.	2	1	0	0	4	Things happen, things change, the universe tends to unfold how it should.	1	9	6	8	1	1	0	0	0	0	0	0	0		8	3	7	2	1	5		2	1
3173746902	1	1		RELAX, STOP STRESSING OVER EVERY LITTLE THING IN YOUR LIFE	1	3	31	1	1	1	0	3	I WILL BE THERE WITH YOU ALL THE TIME TO HELP YOU THROUGH ANYTHING THAT YOU ARE EXPERIENCING.	1	1	1	0	3	KEEP YOUR HEAD UP, I PROMISE WE CAN GET THROUGH THIS TOGETHER	1	1	1	2	2	THERE IS ALWAYS HOPE. I HAVE ALREADY SEEN SOME IMPROVEMENT. LETS KEEP GOING.	1	6	8	6	1	1	0	0	0	0	0	0	0		7	5	7	4	1	5		2	1
3173767895	1	1		I want this person to work less.	1	3	99	1	0	0	0	4	Live more in the present, and enjoy your life.	2	0	0	0	4	Please try to change your attitude and not work so much.	3	0	0	1	4	More work is not going to make you happy. You are missing a lot of opportunities to be happy by being such a workaholic.	1	9	7	2	0	0	1	0	0	1	0	0	0		4	3	8	4	2	5		2	1
3173817111	1	7		Be closer to God.	1	3	33	2	0	0	0	4	My sincere desire for you is to have a personal, deep relationship with God. That He would be first in your life.	2	0	1	0	4	My hope is that you will have a desire to be close to the Lord.	2	0	0	0	4	I encourage you not to give up on this goal.	2	7	8	4	1	0	0	0	0	1	0	0	0		4	8	5	6	1	5		2	1
3173818514	1	3		Travelling more and living somewhere else since he's retired.	1	3	31	2	0	0	0	4	There are much nicer places you could enjoy yourself.	2	0	0	0	4	Aren't you sick of paying that expensive rent?	2	0	0	0	4	As long as you're happy there.	3	8	6	3	0	0	1	1	0	0	0	0	0	Passive-aggressive	4	4	7	3	1	5		2	1
